# Supplementary material for: Communicable Diseases Prioritized for Surveillance and Epidemiological Research: Results of a Standardized Prioritization Procedure in Germany, 2011
Source: PLoS One. 2011 Oct 4;6(10):e25691. doi: 10.1371/journal.pone.0025691 (PMC3186774; doi:10.1371/journal.pone.0025691)
Supplement: Table S1 — Communicable diseases prioritized for surveillance and epidemiological research. Results of pathogen scoring. (XLS) [file pone.0025691.s001.xls]

## Sheet: priority list with scores
Table S1. Communicable diseases prioritized for surveillance and epidemiological research. Results of pathogen scoring.
Rank	Pathogen (disease) Criteria (weight)	TOTAL SCORE			Incidence		Work and school absenteeism		Health care utilization		Chronification of illness or sequelae		Case Fatality Rate		Proportion of events requiring public health actions		Trend		Public attention		Prevention possibilities and needs		Treatment possibilities and needs
					7.0		6.0		6.0		8.0		9.0		8.0		5.0		5.0		8.0		7.0
		rescaled	weighted	un-weighted	un-weighted	weighted	un-weighted	weighted	un-weighted	weighted	un-weighted	weighted	un-weighted	weighted	un-weighted	weighted	un-weighted	weighted	un-weighted	weighted	un-weighted	weighted	un-weighted	weighted
Highest priority block (scores between 76-100), n=26
1	Human immunodeficiency virus (HIV)	100	33	5	0	0	1	6	1	6	1	8	1	9	-1	-8	0	0	1	5	0	0	1	7
2	Mycobacterium tuberculosis	100	33	4	0	0	0	0	0	0	1	8	1	9	1	8	-1	-5	1	5	1	8	0	0
3	Staphylococcus aureus incl. methicillin resistant (MRSA) and Staphylococcus aureus, toxigenic	100	33	5	1	7	0	0	1	6	1	8	0	0	0	0	0	0	1	5	0	0	1	7
4	Hepatitis B virus	97.9381	31	4	0	0	0	0	1	6	1	8	1	9	1	8	-1	-5	1	5	0	0	0	0
5	Hepatitis C virus	97.9381	31	4	0	0	0	0	1	6	1	8	1	9	1	8	-1	-5	1	5	0	0	0	0
6	Campylobacter spp	96.9072	30	5	1	7	1	6	1	6	0	0	0	0	1	8	1	5	1	5	0	0	-1	-7
7	Clostridium difficile	96.9072	30	5	1	7	0	0	1	6	0	0	0	0	0	0	1	5	1	5	0	0	1	7
8	Helicobacter pylori	95.8763	29	4	1	7	1	6	1	6	1	8	0	0	-1	-8	-1	-5	0	0	1	8	1	7
9	RSV	91.7526	25	4	1	7	1	6	1	6	1	8	-1	-9	-1	-8	0	0	0	0	1	8	1	7
10	Enterococcus spp. (blood)	90.7216	24	4	1	7	0	0	0	0	0	0	0	0	0	0	1	5	1	5	0	0	1	7
11	Klebsiella spp	90.7216	24	4	1	7	0	0	0	0	0	0	0	0	0	0	1	5	1	5	0	0	1	7
12	Staphylococcus epidermidis/ Coagulase-negative staphylococci	88.6598	22	3	1	7	0	0	0	0	1	8	0	0	0	0	0	0	0	0	0	0	1	7
13	Streptococcus pneumoniae	88.6598	22	3	1	7	1	6	1	6	1	8	0	0	0	0	-1	-5	0	0	0	0	0	0
14	E.coli (non-gastro illnesses)	87.6289	21	4	1	7	0	0	1	6	0	0	-1	-9	0	0	1	5	1	5	0	0	1	7
15	Legionella pneumophila	87.6289	21	3	1	7	1	6	1	6	-1	-8	1	9	1	8	0	0	0	0	0	0	-1	-7
16	E. coli, shiga toxin producing (STEC/HUS)	86.5979	20	3	0	0	0	0	0	0	0	0	0	0	1	8	0	0	1	5	0	0	1	7
17	Enterobacter spp.	85.567	19	3	1	7	0	0	0	0	0	0	0	0	0	0	0	0	1	5	0	0	1	7
18	Salmonella spp. (non -typhi and non-paratyphi)	85.567	19	3	1	7	1	6	1	6	-1	-8	0	0	1	8	-1	-5	1	5	0	0	0	0
19	Streptococcus spp. other than Str.pneumoniae	85.567	19	3	1	7	1	6	1	6	0	0	0	0	0	0	0	0	0	0	0	0	0	0
20	Varicella zoster virus	84.5361	18	3	1	7	1	6	1	6	1	8	-1	-9	0	0	0	0	0	0	0	0	0	0
21	Pseudomonas ssp.	83.5052	17	3	0	0	0	0	0	0	0	0	0	0	0	0	1	5	1	5	0	0	1	7
22	Chlamydia trachomatis	82.4742	16	3	1	7	-1	-6	1	6	1	8	-1	-9	0	0	1	5	1	5	0	0	0	0
23	Influenza virus	82.4742	16	3	1	7	1	6	1	6	-1	-8	0	0	0	0	0	0	1	5	0	0	0	0
24	Measles virus	78.3505	12	2	0	0	0	0	0	0	-1	-8	0	0	1	8	0	0	1	5	0	0	1	7
25	Hantavirus	77.3196	11	2	1	7	0	0	0	0	-1	-8	0	0	0	0	1	5	0	0	0	0	1	7
26	Neisseria meningitidis	77.3196	11	1	0	0	-1	-6	0	0	0	0	1	9	1	8	-1	-5	1	5	0	0	0	0
High priority block (score between 51 and 75), n=39
27	Human papilloma virus (HPV)	75.2577	9	2	1	7	0	0	1	6	1	8	-1	-9	-1	-8	0	0	1	5	0	0	0	0
28	Listeria monocytogenes	75.2577	9	1	0	0	-1	-6	0	0	0	0	1	9	1	8	0	0	1	5	0	0	-1	-7
29	Enteroviruses spp. incl. echoviruses	74.2268	8	1	1	7	0	0	0	0	0	0	-1	-9	0	0	0	0	-1	-5	1	8	1	7
30	Toxoplasma gondii	74.2268	8	1	1	7	-1	-6	0	0	1	8	-1	-9	0	0	0	0	0	0	1	8	0	0
31	Adenovirus	72.1649	6	1	1	7	0	0	0	0	-1	-8	0	0	0	0	0	0	0	0	0	0	1	7
32	Acinetobacter	69.0722	3	1	0	0	-1	-6	0	0	-1	-8	0	0	0	0	1	5	1	5	0	0	1	7
33	Ebola and Marburg virus	68.0412	2	0	-1	-7	-1	-6	-1	-6	-1	-8	1	9	1	8	0	0	1	5	0	0	1	7
34	Yellow fever virus	68.0412	2	0	-1	-7	-1	-6	-1	-6	-1	-8	1	9	1	8	0	0	1	5	0	0	1	7
35	Dengue fever virus	65.9794	0	0	0	0	-1	-6	-1	-6	-1	-8	0	0	1	8	1	5	0	0	0	0	1	7
36	Early summer ME virus and other TBE viruses	65.9794	0	0	0	0	-1	-6	-1	-6	0	0	0	0	0	0	0	0	1	5	0	0	1	7
37	Hepatitis E virus	65.9794	0	0	0	0	-1	-6	-1	-6	-1	-8	0	0	1	8	1	5	0	0	0	0	1	7
38	Mycoplasma spp.	65.9794	0	0	0	0	1	6	1	6	0	0	0	0	0	0	0	0	-1	-5	0	0	-1	-7
39	Norovirus	65.9794	0	1	1	7	1	6	1	6	-1	-8	-1	-9	0	0	0	0	1	5	0	0	-1	-7
40	Rotavirus	65.9794	0	1	1	7	1	6	1	6	-1	-8	-1	-9	0	0	0	0	1	5	0	0	-1	-7
41	Aspergillus spp.	63.9175	-2	-1	0	0	-1	-6	0	0	0	0	1	9	0	0	0	0	-1	-5	0	0	0	0
42	Epstein-Barr virus (HHV-4)	63.9175	-2	0	1	7	1	6	0	0	-1	-8	-1	-9	-1	-8	0	0	-1	-5	1	8	1	7
43	Mumps virus	62.8866	-3	0	0	0	-1	-6	0	0	0	0	-1	-9	0	0	1	5	0	0	0	0	1	7
44	Rabies virus	62.8866	-3	-1	-1	-7	-1	-6	-1	-6	-1	-8	1	9	1	8	-1	-5	1	5	0	0	1	7
45	Crimean–Congo hemorrhagic fever virus	60.8247	-5	-1	-1	-7	-1	-6	-1	-6	-1	-8	1	9	1	8	0	0	1	5	0	0	0	0
46	Lassa fever virus	60.8247	-5	-1	-1	-7	-1	-6	-1	-6	-1	-8	1	9	1	8	0	0	1	5	0	0	0	0
47	Pediculosis (head, body and pubic lice)	60.8247	-5	0	1	7	1	6	-1	-6	-1	-8	-1	-9	0	0	0	0	1	5	0	0	0	0
48	Creutzfeldt Jakob Diseases (vCJD, sCJD, gentic CJD)	59.7938	-6	-1	-1	-7	-1	-6	-1	-6	-1	-8	1	9	1	8	0	0	1	5	-1	-8	1	7
49	Hepatitis A virus	59.7938	-6	-1	0	0	0	0	0	0	-1	-8	0	0	0	0	-1	-5	0	0	0	0	1	7
50	SARS coronovirus (SARS-CoV)	59.7938	-6	-1	-1	-7	-1	-6	-1	-6	-1	-8	1	9	1	8	0	0	1	5	-1	-8	1	7
51	Giardia lamblia	58.7629	-7	-1	1	7	0	0	0	0	0	0	-1	-9	0	0	0	0	-1	-5	0	0	0	0
52	Haemophilus influenzae	58.7629	-7	-1	0	0	0	0	0	0	0	0	0	0	0	0	1	5	-1	-5	0	0	-1	-7
53	Viruses, others causing hemorrhagic fevers (Chikungunya, Rift Valley)	58.7629	-7	-1	-1	-7	-1	-6	-1	-6	-1	-8	0	0	1	8	0	0	1	5	0	0	1	7
54	Arthropod-borne viral encephalitides	57.732	-8	-2	-1	-7	-1	-6	-1	-6	-1	-8	1	9	1	8	0	0	-1	-5	0	0	1	7
55	Microscopra and trichophyton (Dermatophytosis)	55.6701	-10	-1	1	7	-1	-6	1	6	0	0	-1	-9	-1	-8	0	0	0	0	0	0	0	0
56	Neisseria gonorrhoeae	54.6392	-11	-1	1	7	-1	-6	0	0	0	0	-1	-9	-1	-8	0	0	1	5	0	0	0	0
57	Variola virus (smallpox, monkeypox, cowpox)	54.6392	-11	-2	-1	-7	-1	-6	-1	-6	-1	-8	1	9	1	8	0	0	0	0	-1	-8	1	7
58	Yersinia enterocolitica and pseudotuberculosis	54.6392	-11	-2	1	7	0	0	0	0	0	0	-1	-9	1	8	-1	-5	-1	-5	0	0	-1	-7
59	Cryptosporidium parvum/hominis	53.6082	-12	-2	0	0	0	0	-1	-6	-1	-8	0	0	0	0	0	0	-1	-5	0	0	1	7
60	Parainfluenza viruses	53.6082	-12	-1	1	7	0	0	1	6	0	0	-1	-9	-1	-8	0	0	0	0	-1	-8	0	0
61	West Nile virus	53.6082	-12	-2	-1	-7	-1	-6	-1	-6	-1	-8	0	0	1	8	0	0	0	0	0	0	1	7
62	Brucella spp	52.5773	-13	-2	-1	-7	-1	-6	-1	-6	0	0	0	0	1	8	0	0	1	5	0	0	-1	-7
63	Corynebacterium ulcerans and Corynebacterium pseudotuberculosis	50.5155	-15	-3	-1	-7	-1	-6	-1	-6	-1	-8	1	9	1	8	0	0	-1	-5	0	0	0	0
64	Hepatitis D virus	50.5155	-15	-3	-1	-7	-1	-6	-1	-6	0	0	1	9	1	8	0	0	-1	-5	-1	-8	0	0
65	Polio virus	50.5155	-15	-2	-1	-7	-1	-6	-1	-6	-1	-8	0	0	1	8	0	0	1	5	-1	-8	1	7
Medium priority block (scores between 26 and 50), n=45
66	Burkholderia cepacia	49.4845	-16	-3	-1	-7	-1	-6	-1	-6	-1	-8	1	9	0	0	0	0	-1	-5	0	0	1	7
67	Herpes simplex virus (HSV)-1	49.4845	-16	-2	1	7	-1	-6	0	0	1	8	-1	-9	-1	-8	0	0	0	0	-1	-8	0	0
68	Treponema pallidum	49.4845	-16	-2	0	0	-1	-6	0	0	0	0	0	0	-1	-8	0	0	1	5	0	0	-1	-7
69	Leptospira interrogans	48.4536	-17	-3	-1	-7	-1	-6	-1	-6	-1	-8	1	9	1	8	0	0	0	0	0	0	-1	-7
70	Burkholderia pseudomallei and mallei	47.4227	-18	-3	-1	-7	-1	-6	-1	-6	-1	-8	1	9	1	8	0	0	0	0	-1	-8	0	0
71	Clostridium botulinum	47.4227	-18	-3	-1	-7	-1	-6	-1	-6	-1	-8	1	9	1	8	0	0	0	0	-1	-8	0	0
72	Clostridium tetani	47.4227	-18	-3	-1	-7	-1	-6	-1	-6	-1	-8	1	9	1	8	0	0	0	0	-1	-8	0	0
73	Corynebacterium diphtheriae	47.4227	-18	-3	-1	-7	-1	-6	-1	-6	-1	-8	1	9	1	8	0	0	0	0	-1	-8	0	0
74	Plasmodium spp.	46.3918	-19	-3	-1	-7	-1	-6	-1	-6	-1	-8	0	0	1	8	0	0	0	0	0	0	0	0
75	Bacillus anthracis	45.3608	-20	-3	-1	-7	-1	-6	-1	-6	-1	-8	1	9	1	8	0	0	1	5	-1	-8	-1	-7
76	Bordetella pertussis	45.3608	-20	-3	1	7	0	0	0	0	-1	-8	-1	-9	0	0	-1	-5	-1	-5	0	0	0	0
77	Borrelia burgdorferi	45.3608	-20	-2	1	7	-1	-6	1	6	-1	-8	-1	-9	-1	-8	0	0	1	5	0	0	-1	-7
78	Coxiella burnetii	45.3608	-20	-3	0	0	-1	-6	-1	-6	-1	-8	0	0	0	0	0	0	0	0	0	0	0	0
79	Yersinia pestis	45.3608	-20	-3	-1	-7	-1	-6	-1	-6	-1	-8	1	9	1	8	0	0	1	5	-1	-8	-1	-7
80	Francisella tularensis	44.3299	-21	-3	-1	-7	-1	-6	-1	-6	-1	-8	0	0	1	8	1	5	0	0	0	0	-1	-7
81	Rubella virus	43.299	-22	-3	0	0	-1	-6	-1	-6	-1	-8	-1	-9	1	8	-1	-5	1	5	-1	-8	1	7
82	Stenotrophomonas (Pseudomonas) maltophilia	43.299	-22	-3	0	0	-1	-6	-1	-6	-1	-8	-1	-9	0	0	0	0	0	0	0	0	1	7
83	Vibrio cholera	43.299	-22	-3	-1	-7	-1	-6	-1	-6	-1	-8	0	0	1	8	0	0	1	5	-1	-8	0	0
84	Vibrios (non-cholera): V. parahaemolyticus, V. vulnificus and V. cholerae (non O1 and O139)	42.268	-23	-4	-1	-7	-1	-6	-1	-6	-1	-8	1	9	0	0	0	0	-1	-5	0	0	0	0
85	Chlamydia psittaci	40.2062	-25	-4	-1	-7	-1	-6	-1	-6	-1	-8	1	9	0	0	0	0	0	0	0	0	-1	-7
86	Rhinoviruses	40.2062	-25	-3	1	7	1	6	0	0	-1	-8	-1	-9	-1	-8	0	0	-1	-5	-1	-8	0	0
87	Rickettsia prowazekii, typhi and Orientia tsutsugamushi (typhus fevers)	40.2062	-25	-4	-1	-7	-1	-6	-1	-6	-1	-8	1	9	1	8	0	0	0	0	-1	-8	-1	-7
88	Citrobacter spp.	39.1753	-26	-4	-1	-7	-1	-6	0	0	-1	-8	0	0	0	0	0	0	-1	-5	0	0	0	0
89	Coronaviruses	39.1753	-26	-3	1	7	1	6	1	6	-1	-8	-1	-9	-1	-8	0	0	-1	-5	-1	-8	-1	-7
90	Herpes simplex virus (HSV)-2	38.1443	-27	-4	1	7	-1	-6	-1	-6	1	8	-1	-9	-1	-8	0	0	-1	-5	-1	-8	0	0
91	Cytomegalovirus (HHV-5)	37.1134	-28	-4	0	0	-1	-6	0	0	1	8	-1	-9	-1	-8	0	0	-1	-5	-1	-8	0	0
92	Trichinella spiralis	36.0825	-29	-4	-1	-7	-1	-6	-1	-6	-1	-8	0	0	1	8	0	0	1	5	-1	-8	-1	-7
93	Clostridium perfringens	35.0515	-30	-5	-1	-7	-1	-6	-1	-6	-1	-8	1	9	0	0	0	0	-1	-5	0	0	-1	-7
94	E. coli, enteropathogenic (non STEC/HUS), enterotoxigenic strains, enteroinvasive, enteroaggregative and diffuse-adeherence strains	35.0515	-30	-4	1	7	0	0	0	0	-1	-8	-1	-9	0	0	0	0	-1	-5	-1	-8	-1	-7
95	Candida spp.	34.0206	-31	-4	1	7	-1	-6	1	6	-1	-8	-1	-9	-1	-8	0	0	-1	-5	-1	-8	0	0
96	Leishmania spp.	34.0206	-31	-5	-1	-7	-1	-6	-1	-6	-1	-8	0	0	1	8	0	0	-1	-5	0	0	-1	-7
97	Sarcoptes scabiei (scabies)	34.0206	-31	-4	0	0	0	0	-1	-6	-1	-8	-1	-9	0	0	1	5	-1	-5	-1	-8	0	0
98	HHV-8 (Kaposi's sarcoma associated)	32.9897	-32	-5	-1	-7	-1	-6	-1	-6	-1	-8	1	9	-1	-8	0	0	-1	-5	-1	-8	1	7
99	Rickettsia spp. (spotted fevers)	32.9897	-32	-5	0	0	-1	-6	-1	-6	-1	-8	0	0	0	0	0	0	-1	-5	0	0	-1	-7
100	Shigella spp.	32.9897	-32	-5	0	0	-1	-6	-1	-6	-1	-8	0	0	0	0	0	0	-1	-5	0	0	-1	-7
101	Trypanosoma brucei gambiensi and brucei rhodesiensi	32.9897	-32	-5	-1	-7	-1	-6	-1	-6	-1	-8	0	0	1	8	0	0	-1	-5	-1	-8	0	0
102	Salmonella paratyphi and Salmonella typhi	31.9588	-33	-5	-1	-7	-1	-6	-1	-6	-1	-8	-1	-9	1	8	0	0	-1	-5	0	0	0	0
103	Mycobacterium, other (non-tuberculous)	30.9278	-34	-5	0	0	-1	-6	-1	-6	-1	-8	-1	-9	0	0	0	0	-1	-5	0	0	0	0
104	Vaccinia virus	30.9278	-34	-5	-1	-7	-1	-6	-1	-6	-1	-8	-1	-9	1	8	0	0	-1	-5	-1	-8	1	7
105	Human T-cell lymphotrophic virus (HTLV)	29.8969	-35	-5	-1	-7	-1	-6	-1	-6	0	0	0	0	-1	-8	0	0	0	0	-1	-8	0	0
106	Bacillus cereus	28.866	-36	-5	0	0	-1	-6	-1	-6	-1	-8	-1	-9	0	0	0	0	0	0	0	0	-1	-7
107	Bartonella quintana (trench fever)	28.866	-36	-5	-1	-7	-1	-6	-1	-6	-1	-8	-1	-9	1	8	1	5	-1	-5	-1	-8	0	0
108	Cryptococcosis	28.866	-36	-6	-1	-7	-1	-6	-1	-6	-1	-8	1	9	0	0	-1	-5	-1	-5	-1	-8	0	0
109	Trichomonias vaginalis	28.866	-36	-5	1	7	-1	-6	0	0	-1	-8	-1	-9	-1	-8	0	0	-1	-5	0	0	-1	-7
110	Parvovirus B19	26.8041	-38	-5	1	7	0	0	0	0	-1	-8	-1	-9	-1	-8	0	0	-1	-5	-1	-8	-1	-7
Low priority block (scores between 0 and 25), n=17
111	Helminths (tapeworms)	24.7423	-40	-6	-1	-7	-1	-6	-1	-6	-1	-8	0	0	0	0	0	0	-1	-5	-1	-8	0	0
112	Kawasaki fever	24.7423	-40	-6	-1	-7	-1	-6	-1	-6	0	0	0	0	-1	-8	0	0	-1	-5	-1	-8	0	0
113	Astrovirus	22.6804	-42	-6	1	7	-1	-6	-1	-6	-1	-8	-1	-9	-1	-8	0	0	-1	-5	0	0	-1	-7
114	Pneumocyctis jiroveci	22.6804	-42	-6	0	0	-1	-6	-1	-6	-1	-8	-1	-9	-1	-8	0	0	-1	-5	0	0	0	0
115	Molluscipoxvirus	20.6186	-44	-6	1	7	-1	-6	0	0	-1	-8	-1	-9	-1	-8	0	0	-1	-5	-1	-8	-1	-7
116	Mycobacterium leprae	20.6186	-44	-6	-1	-7	-1	-6	-1	-6	-1	-8	-1	-9	0	0	0	0	0	0	-1	-8	0	0
117	Fungi (other)	17.5258	-47	-6	-1	-7	-1	-6	-1	-6	-1	-8	-1	-9	-1	-8	1	5	0	0	-1	-8	0	0
118	Helminths (nematodes)	15.4639	-49	-7	0	0	-1	-6	-1	-6	-1	-8	-1	-9	0	0	0	0	-1	-5	-1	-8	-1	-7
119	Actinomycosis	10.3093	-54	-8	-1	-7	-1	-6	-1	-6	-1	-8	-1	-9	0	0	-1	-5	-1	-5	-1	-8	0	0
120	Cyclospora cayetanensis	8.24742	-56	-8	-1	-7	-1	-6	-1	-6	-1	-8	-1	-9	0	0	0	0	-1	-5	-1	-8	-1	-7
121	Entamoeba histolytica	8.24742	-56	-8	-1	-7	-1	-6	-1	-6	-1	-8	-1	-9	0	0	0	0	-1	-5	-1	-8	-1	-7
122	Helminths (flukes)	8.24742	-56	-8	-1	-7	-1	-6	-1	-6	-1	-8	-1	-9	0	0	0	0	-1	-5	-1	-8	-1	-7
123	Klebsiella granulomatis	8.24742	-56	-8	-1	-7	-1	-6	-1	-6	-1	-8	-1	-9	-1	-8	0	0	-1	-5	0	0	-1	-7
124	Chlamydia pneumoniae	7.21649	-57	-8	0	0	-1	-6	-1	-6	-1	-8	-1	-9	-1	-8	0	0	-1	-5	-1	-8	-1	-7
125	Coxsackievirus	7.21649	-57	-8	-1	-7	-1	-6	-1	-6	-1	-8	-1	-9	-1	-8	0	0	-1	-5	-1	-8	0	0
126	HHV-6 and -7 (roseolovirus)	7.21649	-57	-8	0	0	-1	-6	-1	-6	-1	-8	-1	-9	-1	-8	0	0	-1	-5	-1	-8	-1	-7
127	Histoplasma capsulatum	0	-64	-9	-1	-7	-1	-6	-1	-6	-1	-8	-1	-9	-1	-8	0	0	-1	-5	-1	-8	-1	-7

## Sheet: pathogen groups
Groups of pathogens
Helminths (nematodes):
Ancylostoma braziliense and caninum
Angiostrongylus (Parastrongylus)
Ascaris lumbricoides (large round worm)
Capillaria philippinensis, hepatica and aerophila
Dranculuse meditensis (Guinea worm diseases)
Enterobius vermicularis (pinworm)
Filaria (wuchereria bancrofti, brugia malayi and brugia timori)
Hookworms (ancylostoma duodenale and necator americanus)
Loa loa (eyeworm, Calabar swelling)
Onchocerca volvulus (river blindness)
Strongyloides stercoralis
Toxocara canis and cati
Trichuris trichiura (whip worm)
Trichinella spiralis was scored separately
Helminths (tapeworms):
Diphyllobotrium latum (fish tapeworm)
Echinococcus granulosus
Echinococcus multilocularis
Hymenolepsis nana (dwarf tapeworm)
Taenia saginata (beef tapeworm)
Tania solium (port tapeworm)
Helminths (flukes):
Clonorchis sinensis, Opisthorchis felineus, Opisthorhis viverrini (oriental liver flukes)
Fasciolopsis buski, gigantica and hepatica (intestinal flukes)
Paragonimius (lung fluke)
Schistosomes (blood flukes)
Other fungi:
Blastomycosis
Chromoblastomycosis
Coccidioides immitis and posadasii (coccidiomycosis, vlley fever)
Mycetoma
Sporotrichosis
Paracoccidioidomycosis
Zygomycosis
